# Supplementary material for: Varying-Coefficient Additive Models with Density Responses and Functional Auto-Regressive Error Process
Source: Entropy (Basel). 2025 Aug 20;27(8):882. doi: 10.3390/e27080882 (PMC12385778; doi:10.3390/e27080882)
Supplement: Supplementary file 1 [file entropy-27-00882-s001.zip]

Archive with 20 entries (19 files):
- entropy-3781714-Supplement.tex
- Definitions/
- Definitions/entropy-logo-eps-converted-to.pdf
- Definitions/entropy-logo.eps
- Definitions/journalnames.tex
- Definitions/logo-mdpi-eps-converted-to.pdf
- Definitions/logo-mdpi.eps
- Definitions/logo-orcid.pdf
- Definitions/logo-updates-eps-converted-to.pdf
- Definitions/logo-updates.eps
- Definitions/mdpi.bst
- Definitions/mdpi.cls
- Definitions/mdpi_apacite.bst
- Definitions/mdpi_apacite.sty
- Definitions/mdpi_chicago.bst
- entropy-3781714-Supplement.aux
- entropy-3781714-Supplement.log
- entropy-3781714-Supplement.out
- entropy-3781714-Supplement.pdf
- entropy-3781714-Supplement.synctex.gz
