# Supplementary material for: Varying-Coefficient Additive Models with Density Responses and Functional Auto-Regressive Error Process
Source: Entropy (Basel). 2025 Aug 20;27(8):882. doi: 10.3390/e27080882 (PMC12385778; doi:10.3390/e27080882)
Supplement: Supplementary file 1 [file entropy-27-00882-s001.zip › entropy-3781714-Supplement.tex]

%  LaTeX support: latex@mdpi.com 
%  For support, please attach all files needed for compiling as well as the log file, and specify your operating system, LaTeX version, and LaTeX editor.

%=================================================================
\documentclass[entropy,article,accept,pdftex,moreauthors]{Definitions/mdpi} 
%\documentclass[preprints,article,submit,pdftex,moreauthors]{Definitions/mdpi} 
% For posting an early version of this manuscript as a preprint, you may use "preprints" as the journal. Changing "submit" to "accept" before posting will remove line numbers.

% Below journals will use APA reference format:
% admsci, aieduc, behavsci, businesses, econometrics, economies, education, ejihpe, famsci, games, humans, ijcs, ijfs, journalmedia, jrfm, languages, psycholint, publications, tourismhosp, youth

% Below journals will use Chicago reference format:
% arts, genealogy, histories, humanities, jintelligence, laws, literature, religions, risks, socsci

%--------------------
% Class Options:
%--------------------
%----------
% journal
%----------
% Choose between the following MDPI journals:
% accountaudit, acoustics, actuators, addictions, adhesives, admsci, adolescents, aerobiology, aerospace, agriculture, agriengineering, agrochemicals, agronomy, ai, air, algorithms, allergies, alloys, amh, analytica, analytics, anatomia, anesthres, animals, antibiotics, antibodies, antioxidants, applbiosci, appliedchem, appliedmath, appliedphys, applmech, applmicrobiol, applnano, applsci, aquacj, architecture, arm, arthropoda, arts, asc, asi, astronomy, atmosphere, atoms, audiolres, automation, axioms, bacteria, batteries, bdcc, behavsci, beverages, biochem, bioengineering, biologics, biology, biomass, biomechanics, biomed, biomedicines, biomedinformatics, biomimetics, biomolecules, biophysica, biosensors, biosphere, biotech, birds, blockchains, bloods, blsf, brainsci, breath, buildings, businesses, cancers, carbon, cardiogenetics, catalysts, cells, ceramics, challenges, chemengineering, chemistry, chemosensors, chemproc, children, chips, cimb, civileng, cleantechnol, climate, clinbioenerg, clinpract, clockssleep, cmd, cmtr, coasts, coatings, colloids, colorants, commodities, complications, compounds, computation, computers, condensedmatter, conservation, constrmater, cosmetics, covid, crops, cryo, cryptography, crystals, csmf, ctn, curroncol, cyber, dairy, data, ddc, dentistry, dermato, dermatopathology, designs, devices, diabetology, diagnostics, dietetics, digital, disabilities, diseases, diversity, dna, drones, dynamics, earth, ebj, ecm, ecologies, econometrics, economies, education, eesp, ejihpe, electricity, electrochem, electronicmat, electronics, encyclopedia, endocrines, energies, eng, engproc, ent, entomology, entropy, environments, epidemiologia, epigenomes, esa, est, famsci, fermentation, fibers, fintech, fire, fishes, fluids, foods, forecasting, forensicsci, forests, fossstud, foundations, fractalfract, fuels, future, futureinternet, futureparasites, futurepharmacol, futurephys, futuretransp, galaxies, games, gases, gastroent, gastrointestdisord, gastronomy, gels, genealogy, genes, geographies, geohazards, geomatics, geometry, geosciences, geotechnics, geriatrics, glacies, grasses, greenhealth, gucdd, hardware, hazardousmatters, healthcare, hearts, hemato, hematolrep, heritage, higheredu, highthroughput, histories, horticulturae, hospitals, humanities, humans, hydrobiology, hydrogen, hydrology, hygiene, idr, iic, ijerph, ijfs, ijgi, ijmd, ijms, ijns, ijpb, ijt, ijtm, ijtpp, ime, immuno, informatics, information, infrastructures, inorganics, insects, instruments, inventions, iot, j, jal, jcdd, jcm, jcp, jcs, jcto, jdad, jdb, jeta, jfb, jfmk, jimaging, jintelligence, jlpea, jmahp, jmmp, jmms, jmp, jmse, jne, jnt, jof, joitmc, joma, jop, jor, journalmedia, jox, jpbi, jpm, jrfm, jsan, jtaer, jvd, jzbg, kidney, kidneydial, kinasesphosphatases, knowledge, labmed, laboratories, land, languages, laws, life, lights, limnolrev, lipidology, liquids, literature, livers, logics, logistics, lubricants, lymphatics, machines, macromol, magnetism, magnetochemistry, make, marinedrugs, materials, materproc, mathematics, mca, measurements, medicina, medicines, medsci, membranes, merits, metabolites, metals, meteorology, methane, metrics, metrology, micro, microarrays, microbiolres, microelectronics, micromachines, microorganisms, microplastics, microwave, minerals, mining, mmphys, modelling, molbank, molecules, mps, msf, mti, multimedia, muscles, nanoenergyadv, nanomanufacturing, nanomaterials, ncrna, ndt, network, neuroglia, neurolint, neurosci, nitrogen, notspecified, nursrep, nutraceuticals, nutrients, obesities, oceans, ohbm, onco, oncopathology, optics, oral, organics, organoids, osteology, oxygen, parasites, parasitologia, particles, pathogens, pathophysiology, pediatrrep, pets, pharmaceuticals, pharmaceutics, pharmacoepidemiology, pharmacy, philosophies, photochem, photonics, phycology, physchem, physics, physiologia, plants, plasma, platforms, pollutants, polymers, polysaccharides, populations, poultry, powders, preprints, proceedings, processes, prosthesis, proteomes, psf, psych, psychiatryint, psychoactives, psycholint, publications, purification, quantumrep, quaternary, qubs, radiation, reactions, realestate, receptors, recycling, regeneration, religions, remotesensing, reports, reprodmed, resources, rheumato, risks, robotics, rsee, ruminants, safety, sci, scipharm, sclerosis, seeds, sensors, separations, sexes, signals, sinusitis, siuj, skins, smartcities, sna, societies, socsci, software, soilsystems, solar, solids, spectroscj, sports, standards, stats, std, stresses, surfaces, surgeries, suschem, sustainability, symmetry, synbio, systems, tae, targets, taxonomy, technologies, telecom, test, textiles, thalassrep, therapeutics, thermo, timespace, tomography, tourismhosp, toxics, toxins, transplantology, transportation, traumacare, traumas, tropicalmed, universe, urbansci, uro, vaccines, vehicles, venereology, vetsci, vibration, virtualworlds, viruses, vision, waste, water, wem, wevj, wild, wind, women, world, youth, zoonoticdis

%---------
% article
%---------
% The default type of manuscript is "article", but can be replaced by: 
% abstract, addendum, article, benchmark, book, bookreview, briefcommunication, briefreport, casereport, changes, clinicopathologicalchallenge, comment, commentary, communication, conceptpaper, conferenceproceedings, correction, conferencereport, creative, datadescriptor, discussion, entry, expressionofconcern, extendedabstract, editorial, essay, erratum, fieldguide, hypothesis, interestingimages, letter, meetingreport, monograph, newbookreceived, obituary, opinion, proceedingpaper, projectreport, reply, retraction, review, perspective, protocol, shortnote, studyprotocol, supfile, systematicreview, technicalnote, viewpoint, guidelines, registeredreport, tutorial,  giantsinurology, urologyaroundtheworld
% supfile = supplementary materials

%----------
% submit
%----------
% The class option "submit" will be changed to "accept" by the Editorial Office when the paper is accepted. This will only make changes to the frontpage (e.g., the logo of the journal will get visible), the headings, and the copyright information. Also, line numbering will be removed. Journal info and pagination for accepted papers will also be assigned by the Editorial Office.

%------------------
% moreauthors
%------------------
% If there is only one author the class option oneauthor should be used. Otherwise use the class option moreauthors.

%---------
% pdftex
%---------
% The option pdftex is for use with pdfLaTeX. Remove "pdftex" for (1) compiling with LaTeX & dvi2pdf (if eps figures are used) or for (2) compiling with XeLaTeX.

%=================================================================
% MDPI internal commands - do not modify
\firstpage{1} 
\makeatletter 
\setcounter{page}{\@firstpage} 
\makeatother
\pubvolume{27}
\issuenum{8}
\articlenumber{882}
\pubyear{2025}
\copyrightyear{2025}
%\externaleditor{Firstname Lastname} % More than 1 editor, please add `` and '' before the last editor name
\datereceived{11 July 2025} 
\daterevised{15 August 2025} % Comment out if no revised date
\dateaccepted{19 August 2025} 
\datepublished{20 August 2025} 
%\datecorrected{} % For corrected papers: "Corrected: XXX" date in the original paper.
%\dateretracted{} % For retracted papers: "Retracted: XXX" date in the original paper.
\hreflink{https://\linebreak doi.org/10.3390/e27080882} % If needed use \linebreak
%\doinum{}
%\pdfoutput=1 % Uncommented for upload to arXiv.org
%\CorrStatement{yes}  % For updates
%\longauthorlist{yes} % For many authors that exceed the left citation part

%=================================================================
% Add packages and commands here. The following packages are loaded in our class file: fontenc, inputenc, calc, indentfirst, fancyhdr, graphicx, epstopdf, lastpage, ifthen, float, amsmath, amssymb, lineno, setspace, enumitem, mathpazo, booktabs, titlesec, etoolbox, tabto, xcolor, colortbl, soul, multirow, microtype, tikz, totcount, changepage, attrib, upgreek, array, tabularx, pbox, ragged2e, tocloft, marginnote, marginfix, enotez, amsthm, natbib, hyperref, cleveref, scrextend, url, geometry, newfloat, caption, draftwatermark, seqsplit
% cleveref: load \crefname definitions after \begin{document}

%=================================================================
% Please use the following mathematics environments: Theorem, Lemma, Corollary, Proposition, Characterization, Property, Problem, Example, ExamplesandDefinitions, Hypothesis, Remark, Definition, Notation, Assumption
%% For proofs, please use the proof environment (the amsthm package is loaded by the MDPI class).

%=================================================================
% Full title of the paper (Capitalized)
\Title{Supplementary Material - Varying-Coefficient Additive Models with Density Responses and Functional Auto-Regressive Error Process}


% MDPI internal command: Title for citation in the left column
\TitleCitation{Supplementary Material - Varying-Coefficient Additive Models with Density Responses and Functional Auto-Regressive Error Process}

% Author Orchid ID: enter ID or remove command
%\newcommand{\orcidauthorA}{0000-0000-0000-000X} % Add \orcidA{} behind the author's name
\newcommand{\orcidauthorB}{0000-0000-0000-000X} % Add \orcidB{} behind the author's name

% Authors, for the paper (add full first names)
\Author{Zixuan Han $^{1}$, Tao Li $^{2,}$*, Jinhong You $^{2}$ and Narayanaswamy Balakrishnan $^{3}$}

%\longauthorlist{yes}

% MDPI internal command: Authors, for metadata in PDF
\AuthorNames{Zixuan Han, Tao Li, Jinhong You and Narayanaswamy Balakrishnan}

% MDPI internal command: Authors, for citation in the left column, only choose below one of them according to the journal style
% If this is a Chicago style journal 
% (arts, genealogy, histories, humanities, jintelligence, laws, literature, religions, risks, socsci): 
% Lastname, Firstname, Firstname Lastname, and Firstname Lastname.

% If this is a APA style journal 
% (admsci, behavsci, businesses, econometrics, economies, education, ejihpe, games, humans, ijfs, journalmedia, jrfm, languages, psycholint, publications, tourismhosp, youth): 
% Lastname, F., Lastname, F., \& Lastname, F.

% If this is a ACS style journal (Except for the above Chicago and APA journals, all others are in the ACS format): 
% Lastname, F.; Lastname, F.; Lastname, F.
\isAPAStyle{%
       \AuthorCitation{Lastname, F., Lastname, F., \& Lastname, F.}
         }{%
        \isChicagoStyle{%
        \AuthorCitation{Lastname, Firstname, Firstname Lastname, and Firstname Lastname.}
        }{
        \AuthorCitation{Han, Z.; Li, T.; You, J.; Balakrishnan, N.}
        }
}

% Affiliations / Addresses (Add [1] after \address if there is only one affiliation.)
\address{%
$^{1}$ \quad Division of Public Health Sciences, Fred Hutchinson Cancer Center, Seattle, WA 98109, USA\\
$^{2}$ \quad School of Statistics and Data Science,
Shanghai University of Finance and Economics, Shanghai 200433, China \\
$^{3}$ \quad Department of Mathematics and Statistics, McMaster University, Hamilton, Ontario L8S 4L8, Canada}

% Contact information of the corresponding author
\corres{Correspondence: li.tao@mail.shufe.edu.cn}

% Current address and/or shared authorship
%\firstnote{Current address: Affiliation.}  
% Current address should not be the same as any items in the Affiliation section.

%\secondnote{These authors contributed equally to this work.}
% The commands \thirdnote{} till \eighthnote{} are available for further notes.

%\simplesumm{} % Simple summary

%\conference{} % An extended version of a conference paper

% Abstract (Do not insert blank lines, i.e. \\) 


% Keywords

% The fields PACS, MSC, and JEL may be left empty or commented out if not applicable
%\PACS{J0101}
%\MSC{}
%\JEL{}

%%%%%%%%%%%%%%%%%%%%%%%%%%%%%%%%%%%%%%%%%%
% Only for the journal Diversity
%\LSID{\url{http://}}

%%%%%%%%%%%%%%%%%%%%%%%%%%%%%%%%%%%%%%%%%%
% Only for the journal Applied Sciences
%\featuredapplication{Authors are encouraged to provide a concise description of the specific application or a potential application of the work. This section is not mandatory.}
%%%%%%%%%%%%%%%%%%%%%%%%%%%%%%%%%%%%%%%%%%

%%%%%%%%%%%%%%%%%%%%%%%%%%%%%%%%%%%%%%%%%%
% Only for the journal Data
%\dataset{DOI number or link to the deposited data set if the data set is published separately. If the data set shall be published as a supplement to this paper, this field will be filled by the journal editors. In this case, please submit the data set as a supplement.}
%\datasetlicense{License under which the data set is made available (CC0, CC-BY, CC-BY-SA, CC-BY-NC, etc.)}

%%%%%%%%%%%%%%%%%%%%%%%%%%%%%%%%%%%%%%%%%%
% Only for the journal BioTech, Fishes, Neuroimaging and Toxins
%\keycontribution{The breakthroughs or highlights of the manuscript. Authors can write one or two sentences to describe the most important part of the paper.}

%%%%%%%%%%%%%%%%%%%%%%%%%%%%%%%%%%%%%%%%%%
% Only for the journal Encyclopedia
%\encyclopediadef{For entry manuscripts only: please provide a brief overview of the entry title instead of an abstract.}

%%%%%%%%%%%%%%%%%%%%%%%%%%%%%%%%%%%%%%%%%%
% Only for the journal Advances in Respiratory Medicine, Future, Sensors and Smart Cities
%\addhighlights{yes}
%\renewcommand{\addhighlights}{%
%
%\noindent This is an obligatory section in ``Advances in Respiratory Medicine'', ``Future'', ``Sensors'' and ``Smart Cities”, whose goal is to increase the discoverability and readability of the article via search engines and other scholars. Highlights should not be a copy of the abstract, but a simple text allowing the reader to quickly and simplified find out what the article is about and what can be cited from it. Each of these parts should be devoted up to 2~bullet points.\vspace{3pt}\\
%\textbf{What are the main findings?}
% \begin{itemize}[labelsep=2.5mm,topsep=-3pt]
% \item First bullet.
% \item Second bullet.
% \end{itemize}\vspace{3pt}
%\textbf{What is the implication of the main finding?}
% \begin{itemize}[labelsep=2.5mm,topsep=-3pt]
% \item First bullet.
% \item Second bullet.
% \end{itemize}
%}

%%%%%%%%%%%%%%%%%%%%%%%%%%%%%%%%%%%%%%%%%%

\usepackage{epsfig}
%\usepackage[dvipdf]{graphicx}
\usepackage{verbatim}
\usepackage{amsfonts}
\usepackage{amsmath}
\usepackage{amssymb}
\usepackage{amsthm}
\usepackage{newlfont}
\usepackage{natbib}
\usepackage{setspace}
\usepackage{longtable}
\usepackage{color,xcolor}
\usepackage{textcomp}
\usepackage{algorithmic}
\usepackage{algorithm}
\usepackage{flowchart}
\usepackage{tikz}
%\usepackage{subfigure}
\usetikzlibrary{arrows,shapes,chains}


% THEOREM Environments ---------------------------------------------------
\begin{comment}
\theoremstyle{definition}
\newtheorem{thm}{Theorem}[]
\newtheorem{cor}[]{Corollary}
\newtheorem{lemma}[]{Lemma}
\newtheorem{prop}[]{Proposition}
\newtheorem{defn}{Definition}[]
\newtheorem{result}{Result}[]
\newtheorem{eg}[defn]{Example}
%\theoremstyle{remark}
\newtheorem{rem}{Remark}
\end{comment}
%\numberwithin{equation}{section}
%\numberwithin{table}{section}

% MATH -------------------------------------------------------------------
%%%%%%%%%%%%%%%%%%%%%%%%%%%%%%%%%%%%%%%%%%%%%%%%%%%%
\newcommand{\E}{\mathrm{E}}
\newcommand{\tr}{\mathrm{tr}}
\newcommand{\bsI}{\boldsymbol{I}}
\newcommand{\bs}{\boldsymbol}
\newcommand{\bsF}{\boldsymbol{F}}
\newcommand{\bsG}{\boldsymbol{G}}
\newcommand{\bsB}{\boldsymbol{B}}
\newcommand{\bsM}{\boldsymbol{M}}
\newcommand{\bsU}{\boldsymbol{U}}
\newcommand{\bsV}{\boldsymbol{V}}
\newcommand{\bsW}{\boldsymbol{W}}
\newcommand{\bsX}{\boldsymbol{X}}
\newcommand{\bsY}{\boldsymbol{Y}}
\newcommand{\bsZ}{\boldsymbol{Z}}
\newcommand{\bsalpha}{\boldsymbol{\alpha}}
\newcommand{\bsbeta}{\boldsymbol{\beta}}
\newcommand{\bsgamma}{\boldsymbol{\gamma}}
\newcommand{\bslambda}{\boldsymbol{\lambda}}
\newcommand{\bsvarepsilon}{\boldsymbol{\varepsilon}}
\newcommand{\bsLambda}{\boldsymbol{\varLambda}}
\newcommand{\bstheta}{\boldsymbol{\theta}}

%%%%%%%%%%%%%%%%%%%%%%%%%%%%%%%%%%%%%%%%%%%%%%%%%%%%%%%%%%%%%%%%%%%%%%%%%%%%%%%%%%%%
%%%%%%%%%%%%%%%%%%%%%%%%%%%%%%%%%%%%%%%%%%%%%%%%%%%%%%%%%%%%%%%%%%%%%%%%%%%%%%%%%%%%

\begin{document}


In this supplementary material, we provide detailed proofs of the theoretical results \textcolor{black}{established in the main text}.

\begin{proof}[Proof of Theorem 1]
		
As \textcolor{black}{detailed in the main article}, the proposed varying-coefficient additive model with a functional error process can be \textcolor{black}{expressed} as
\begin{equation*}
f_{t}(u)=\sum_{m=1}^{k}z_{t,m}g_{m}(u,x_{t,m})+\varepsilon_{t}(u), \quad 0\leq u \leq 1.
\end{equation*}
		
Denote \textcolor{black}{the vector of basis functions} $ \boldsymbol{b}(u,x_{m})=(b_{1,1,m}(u,x_{m}),\cdots,b_{N_{0},N_{m},m}(u,x_{m}))^{\tau} $, \textcolor{black}{and corresponding coefficient vectors} $ \boldsymbol{\lambda_m}=(\lambda_{1,1,m},\cdots,\lambda_{N_0,N_m,m})^\tau $, $ \boldsymbol{\tilde{\lambda}_m}=(\tilde{\lambda}_{1,1,m},\cdots,\tilde{\lambda}_{N_0,N_m,m})^\tau $ \textcolor{black}{for each $m=1,\cdots,k$}. \textcolor{black}{Further, we set} $ \boldsymbol{\lambda}=(\boldsymbol{\lambda_{1}},\cdots,\boldsymbol{\lambda_{k}})^{\tau} $, and $ \boldsymbol{\tilde{\lambda}}=(\boldsymbol{\tilde{\lambda}_{1}},\cdots,\boldsymbol{\tilde{\lambda}_{k}})^{\tau} $.
		
Using the spline approximation method, \textcolor{black}{the bivariate function} $ g_{m}(u,x_{m}) $ can be \textcolor{black}{represented} in the matrix form as
\begin{align*}
g_{m}(u,x_{m})&\approx\sum_{r=1}^{N_{0}}\sum_{j=1}^{N_{m}}\lambda_{r,j,m}b_{r,j,m}(u,x_{m})=\boldsymbol{b}^\tau(u,x_m)\boldsymbol{\lambda_m}.
\end{align*}
		
Ignoring the $ FAR $ error term, the initial estimator of bivariate varying-coefficient functions $ g_{m}(u,x_{m}) $ \textcolor{black}{is given by}
\begin{equation*}
\tilde{g}_{m}(u,x_{m})=\sum_{r=1}^{N_{0}}\sum_{j=1}^{N_{m}}\tilde{\lambda}_{r,j,m}b_{r,j,m}(u,x_{m})=\boldsymbol{b}^\tau(u,x_m)\boldsymbol{\tilde{\lambda}_m}, \quad 1\leq m\leq k,	
\end{equation*}
where $ \boldsymbol{\tilde{\lambda}}=(\tilde{\lambda}_{1,1,1},\cdots,\tilde{\lambda}_{N_{0},N_{k},k})^{\tau} $ is a $ (N_{0}\sum_{m=1}^{k}N_{m})$-dimensional vector \textcolor{black}{obtained by solving}
\begin{equation*}
\boldsymbol{\tilde{\lambda}}=\arg\min_{\boldsymbol{\lambda}}\sum_{t=1}^{T}\sum_{i=1}^{n}\bigg[f_{t}(u_{i})-\sum_{m=1}^{k}z_{t,m}\sum_{r=1}^{N_{0}}\sum_{j=1}^{N_{m}}\lambda_{r,j,m}b_{r,j,m}(u_{i},x_{t,m})\bigg]^{2}.
\end{equation*}
		
We first \textcolor{black}{introduce additional notation for convenience}. Denote $ \boldsymbol{B}=(\boldsymbol{B_{1}},\cdots,\boldsymbol{B_{k}}) $, $ \boldsymbol{B_{m}}=(\boldsymbol{Bz_{1,m}}^{\tau},\cdots,\boldsymbol{Bz_{T,m}}^{\tau})^{\tau} $, where $ \boldsymbol{Bz_{t,m}}=(\boldsymbol{b_{z}}(u_{1},x_{t,m}),\cdots,\boldsymbol{b_{z}}(u_{n},x_{t,m}))^{\tau} $, and  $ \boldsymbol{b_{z}}(u,x_{t,m})=z_{t,m}\boldsymbol{b}(u,x_{t,m}) $. \textcolor{black}{Further, define} $ \boldsymbol{f_{t}}=(f_{t}(u_{1}),\cdots,f_{t}(u_{n}))^{\tau} $, $ \boldsymbol{f}=(\boldsymbol{f_{1}}^{\tau},\cdots,\boldsymbol{f_{T}}^{\tau})^{\tau} $, and $ \boldsymbol{\varepsilon_{t}}=(\varepsilon_{t}(u_{1}),\cdots,\varepsilon_{t}(u_{n}))^{\tau} $, $ \boldsymbol{\varepsilon}=(\boldsymbol{\varepsilon_{1}}^{\tau},\cdots,\boldsymbol{\varepsilon_{T}}^{\tau})^{\tau}$.
		
Let $ \hat{f}_{t}(u)=\Psi (\hat{d}_{t})(u)$ \textcolor{black}{denote the estimator} of $ f_{t}(u) $ based on observations $ \{Y_t\} $, \textcolor{black}{and define} $ \boldsymbol{\hat{f}}=(\boldsymbol{\hat{f_{1}}}^{\tau},\cdots,\boldsymbol{\hat{f_{T}}}^{\tau})^{\tau} $,  where $ \boldsymbol{\hat{f}_{t}}=(\hat{f}_{t}(u_{1}),\cdots,\hat{f}_{t}(u_{n}))^{\tau} $. \textcolor{black}{It follows that} $ \boldsymbol{\hat{f}}=\boldsymbol{f}+\boldsymbol{\varepsilon_{f}} $, where $ \boldsymbol{\varepsilon_f}=(\boldsymbol{\varepsilon_{f_1}}^{\tau},\cdots,\boldsymbol{\varepsilon_{f_T}}^{\tau})^{\tau}$, with
$ \boldsymbol{\varepsilon_{f_t}}=\Psi (\hat{d}_{t})-\Psi (d_{t}) $ \textcolor{black}{representing the error induced by} the LQD transformation of the density estimation $ \hat{d}_{t} $. For each $ d_t $, we assume the error \textcolor{black}{arising from the transformation} and kernel smoothing are identically and independent distributed. The estimator \textcolor{black}{or the coefficient vector} $ \boldsymbol{\lambda} $ is given by $ \boldsymbol{\tilde{\lambda}}= (\boldsymbol{B}^{\tau}\boldsymbol{B})^{-1}\boldsymbol{B}^{\tau}\boldsymbol{\hat{f}}$.
		
For simplicity, \textcolor{black}{define} $ g_{z}(u,\boldsymbol{x_{t}})=\sum_{m=1}^{k}z_{t,m}g_{m}(u,x_{t,m}) $, $ \boldsymbol{g_{t}}=(g_{z}(u_{1},\boldsymbol{x_{t}}),\cdots,g_{z}(u_{n},\boldsymbol{x_{t}}))^{\tau}$, and $ \boldsymbol{g}=(\boldsymbol{g_{1}}^{\tau},\cdots,\boldsymbol{g_{T}}^{\tau})^{\tau} $. Let $ \boldsymbol{A_m}=(\boldsymbol{0},\cdots,\boldsymbol{I},\cdots,\boldsymbol{0}) $ \textcolor{black}{denote the block selection matrix of dimension} $ N_0N_m \times N_0\sum_{i=1}^{k}N_i$ block matrix, structured with each block be an $ N_0N_m \times N_0N_i $ matrix, $ i=1,\cdots,k $, \textcolor{black}{such that the $ m$-th block is an identity matrix and all other blocks are zero matrices.}
		
To \textcolor{black}{establish the consistency of the estimator} $ \tilde{g}_{m}(u,x_{m}) $, we first decompose \textcolor{black}{the estimation error} $ \tilde{g}_{m}(u,x_{m})-g_{m}(u,x_{m}) $ into three parts, which is as follows.

\begin{align*}
&\tilde{g}_{m}(u,x_{m})-g_{m}(u,x_{m})\\
=&\boldsymbol{b}^{\tau}(u,x_m)\boldsymbol{A_m}(\boldsymbol{B}^{\tau}\boldsymbol{B})^{-1}\boldsymbol{B}^{\tau}\boldsymbol{\hat{f}}-g_{m}(u,x_{m})\\
=&\boldsymbol{b}^{\tau}(u,x_m)\boldsymbol{A_m}(\boldsymbol{B}^{\tau}\boldsymbol{B})^{-1}\boldsymbol{B}^{\tau}\boldsymbol{f}+\boldsymbol{b}^{\tau}(u,x_m)\boldsymbol{A_m}(\boldsymbol{B}^{\tau}\boldsymbol{B})^{-1}\boldsymbol{B}^{\tau}\boldsymbol{\varepsilon_{f}}-g_{m}(u,x_{m})\\
=&\boldsymbol{b}^{\tau}(u,x_m)\boldsymbol{A_m}(\boldsymbol{B}^{\tau}\boldsymbol{B})^{-1}\boldsymbol{B}^{\tau}\boldsymbol{g}-g_{m}(u,x_{m})\\
& +\boldsymbol{b}^{\tau}(u,x_m)\boldsymbol{A_m}(\boldsymbol{B}^{\tau}\boldsymbol{B})^{-1}\boldsymbol{B}^{\tau}\boldsymbol{\varepsilon}+\boldsymbol{b}^{\tau}(u,x_m)\boldsymbol{A_m}(\boldsymbol{B}^{\tau}\boldsymbol{B})^{-1}\boldsymbol{B}^{\tau}\boldsymbol{\varepsilon_{f}}\\
=&g^{B}(u,x_{m})+g^{V}(u,x_{m})+g^{e}(u,x_{m}),
\end{align*}
where
\begin{align*}
g^{B}(u,x_{m})&=\boldsymbol{b}^{\tau}(u,x_m)\boldsymbol{A_m}(\boldsymbol{B}^{\tau}\boldsymbol{B})^{-1}\boldsymbol{B}^{\tau}\boldsymbol{g}-g_{m}(u,x_{m}),\\
g^{V}(u,x_{m})&=\boldsymbol{b}^{\tau}(u,x_m)\boldsymbol{A_m}(\boldsymbol{B}^{\tau}\boldsymbol{B})^{-1}\boldsymbol{B}^{\tau}\boldsymbol{\varepsilon},\\
g^{e}(u,x_{m})&=\boldsymbol{b}^{\tau}(u,x_m)\boldsymbol{A_m}(\boldsymbol{B}^{\tau}\boldsymbol{B})^{-1}\boldsymbol{B}^{\tau}\boldsymbol{\varepsilon_{f}}.
\end{align*}
		
\textcolor{black}{Considering the bias term} $g^{B}(u,x_{m}) $, we have
\begin{align*}
&g^{B}(u,x_{m})\\
=&\boldsymbol{b}^{\tau}(u,x_m)\boldsymbol{A_m}(\boldsymbol{B}^{\tau}\boldsymbol{B})^{-1}
\boldsymbol{B}^{\tau}\boldsymbol{g}-g_{m}(u,x_{m})\\
=&\boldsymbol{b}^{\tau}(u,x_m)\boldsymbol{A_m}\biggl[(\boldsymbol{B}^{\tau}\boldsymbol{B})^{-1}\boldsymbol{B}^{\tau}
\boldsymbol{g}-\boldsymbol{\lambda}\biggr]+\boldsymbol{b}^{\tau}(u,x_m)\boldsymbol{A_m}\boldsymbol{\lambda}-g_{m}(u,x_{m})\\
%=&\boldsymbol{b}^{\tau(u,x_m)\boldsymbol{A_m}\biggl[(\boldsymbol{B}^{\tau}\boldsymbol{B})^{-1}\boldsymbol{B}^{\tau}\boldsymbol{g}-(\boldsymbol{B}^{\tau}\boldsymbol{B})^{-1}\boldsymbol{B}^{\tau}\boldsymbol{B}\boldsymbol{\lambda}\biggr]+\boldsymbol{b}^{\tau(u,x_m)\boldsymbol{\lambda_m}-g_{m}(u,x_{m})\\
=&\boldsymbol{b}^{\tau}(u,x_m)\boldsymbol{A_m}(\boldsymbol{B}^{\tau}\boldsymbol{B})^{-1}\boldsymbol{B}^{\tau}[\boldsymbol{g}
-\boldsymbol{B}\boldsymbol{\lambda}]+\biggl[\boldsymbol{b}^{\tau}(u,x_m)\boldsymbol{\lambda_m}-g_{m}(u,x_{m})\biggr]\\
=&\boldsymbol{b}^{\tau}(u,x_m)\boldsymbol{A_m}(\frac{1}{nT}\boldsymbol{B}^{\tau}\boldsymbol{B})^{-1}\boldsymbol{B}^{\tau}
\biggl[\frac{1}{nT}(\boldsymbol{g}-\boldsymbol{B}\boldsymbol{\lambda})\biggr]+\biggl[\boldsymbol{b}^{\tau}(u,x_m)
\boldsymbol{\lambda_m}-g_{m}(u,x_{m})\biggr].
\end{align*}
		
\textcolor{black}{According to} \citep{s94}, the traditional bivariate spline estimator \textcolor{black}{achieves a convergence rate of order} $ O_{p}(N_{m}^{-2}) $. \textcolor{black}{In other words,} there exists a constant $ C_0 $, such that
$$ \sup_{u,x_m}|g_m(u,x_m)-\boldsymbol{b}(u,x_m)^\tau\boldsymbol{\lambda_m}|\leq C_0N_m^{-2}. $$
		
For \textcolor{black}{notation simplicity}, we assume that there exists a constant $ N_1 $ such that $ N_0=N_m=N_1 $, for all $ 1\leq m\leq k $. \textcolor{black}{It then follows that} $$\sup_{u,x}\frac{1}{nT}|\boldsymbol{g-B\lambda}|\leq C_1N_1^{-2},$$ \textcolor{black}{for some constant $ C_1>0 $}. \textcolor{black}{Combining this with the known result} $ ||(\frac{1}{nT}\boldsymbol{B}^{\tau}\boldsymbol{B})^{-1}||=O_{p}(N_{1}^{2}) $, which can be derived from \cite{dl93}, therefore, we can \textcolor{black}{conclude} that
\begin{equation*}
\sup_{u,x_m\in [0,1] } |g^B(u,x_m)|=O_p(N_1^{-2}).
\end{equation*}
		
For \textcolor{black}{the variance term, recall that} $ g^{V}(u,x_{m})=\boldsymbol{b}^{\tau}(u,x_m)\boldsymbol{A_m}(\boldsymbol{B}^{\tau}\boldsymbol{B})^{-1}\boldsymbol{B}^{\tau}\boldsymbol{\varepsilon} $, \textcolor{black}{where the error process $ \boldsymbol{\varepsilon}$ follows} a functional auto-regressive process, defined by $$ \varepsilon_{t}(u)=\sum_{l=1}^{p}\int\gamma_{l}(s,u)\varepsilon_{t-l}(s)ds+e_{t}(u), $$ and $ \{\boldsymbol{e_t} \}_{t=1}^{T}$ is \textcolor{black}{an i.i.d. innovation process} satisfying $ E(e_{t}(u)|\boldsymbol{x_{t}},\boldsymbol{z_{t}})=0 $. \textcolor{black}{We further assume} the largest eigenvalues of the covariance operator $ \varSigma_{\varepsilon}(u) $, $ \lambda_{max} $, is finite. Therefore, \textcolor{black}{the expectation of $E(g^{V}(u,x_{m}))$ is thus}
\begin{align*}
E(g^{V}(u,x_{m}))
&=E[E(g^{V}(u,x_{m})|\boldsymbol{x,z})]=E[E(\boldsymbol{b}^{\tau}(u,x_m)\boldsymbol{A_m}(\boldsymbol{B}^{\tau}\boldsymbol{B})^{-1}\boldsymbol{B}^{\tau}\boldsymbol{\varepsilon}|\boldsymbol{x,z})]\\
&=E[\boldsymbol{b}^{\tau}(u,x_m)\boldsymbol{A_m}(\boldsymbol{B}^{\tau}\boldsymbol{B})^{-1}\boldsymbol{B}^{\tau}
E(\boldsymbol{\varepsilon}|\boldsymbol{x,z})]=0.
\end{align*}

\textcolor{black}{Next, we consider its second moment:}
\begin{align*}
&E(g^{V}(u,x_{m}))^{2}
=E[E(g^{V}(u,x_{m})^{2}|\boldsymbol{x,z})]\\
=&E\biggl[E\biggl((\boldsymbol{b}^{\tau}(u,x_m)\boldsymbol{A_m}(\boldsymbol{B}^{\tau}\boldsymbol{B})^{-1}\boldsymbol{B}^{\tau}\boldsymbol{\varepsilon})^{2}|\boldsymbol{x,z}\biggr)\biggr]\\
=&E\biggl[E\biggl(\boldsymbol{b}^{\tau}(u,x_m)\boldsymbol{A_m}(\boldsymbol{B}^{\tau}\boldsymbol{B})^{-1}\boldsymbol{B}^{\tau}\boldsymbol{\varepsilon\varepsilon^{\tau}}\boldsymbol{B}(\boldsymbol{B}^{\tau}\boldsymbol{B})^{-1}\boldsymbol{A_m}^{\tau}\boldsymbol{b}(u,x_m)|\boldsymbol{x,z}\biggr)\biggr]\\
=&E\biggl[\boldsymbol{b}^{\tau}(u,x_m)\boldsymbol{A_m}(\boldsymbol{B}^{\tau}\boldsymbol{B})^{-1}\boldsymbol{B}^{\tau}E(\boldsymbol{\varepsilon\varepsilon^{\tau}}|\boldsymbol{x,z})\boldsymbol{B}(\boldsymbol{B}^{\tau}\boldsymbol{B})^{-1}\boldsymbol{A_m}^{\tau}\boldsymbol{b}(u,x_m)\biggr]\\
=&\boldsymbol{b}^{\tau}(u,x_m)\boldsymbol{A_m}(\boldsymbol{B}^{\tau}\boldsymbol{B})^{-1}\boldsymbol{B}^{\tau}\boldsymbol{\varSigma_{\varepsilon}}\boldsymbol{B}(\boldsymbol{B}^{\tau}\boldsymbol{B})^{-1}\boldsymbol{A_m}^{\tau}\boldsymbol{b}(u,x_m).
\end{align*}

\textcolor{black}{By bounding the covariance operator using $ \varSigma_{\varepsilon} $  and recognizing that $ ||\varSigma_{\varepsilon}(u)|| \leq C\lambda_{max} $, we obtain}
\begin{align*}
E(g^{V}(u,x_{m}))^{2}
%\leq & C\lambda_{max}\boldsymbol{b}^{\tau}(u,x_m)\boldsymbol{A_m}(\boldsymbol{B}^{\tau}\boldsymbol{B})^{-1}\boldsymbol{A_m}^{\tau}\boldsymbol{b}(u,x_m)\\	
\leq \dfrac{C\lambda_{max}}{nT}\boldsymbol{b}^{\tau}(u,x_m)\boldsymbol{A_m}(\frac{1}{nT}\boldsymbol{B}^{\tau}\boldsymbol{B})^{-1}\boldsymbol{A_m}^{\tau}\boldsymbol{b}(u,x_m).
\end{align*}

\textcolor{black}{Finally, applying the operator norm}
\begin{align*}
E(g^{V}(u,x_{m}))^{2}
\leq  \dfrac{C\lambda_{max}}{nT}\boldsymbol{b}(u,x_m)\boldsymbol{b}^{\tau}(u,x_m)\biggl|\biggl|(\frac{1}{nT}\boldsymbol{B}^{\tau}\boldsymbol{B})^{-1}\biggr|\biggr|.
\end{align*}
		
\textcolor{black}{Given the spline basis dimension $N_1$, and under standard conditions \citep{dl93}, we have}
\begin{equation*}
\sup_{u,x_m\in [0,1]}|g^{V}(u,x_{m})|=O_{p}(\sqrt{N_{1}/nT})=O_{p}\biggl(N_{1}^{1/2}/\sqrt{nT}\biggr).
\end{equation*}
		
For \textcolor{black}{the transformation-based error term, recall that} $$ g^{e}(u,x_{m})=\boldsymbol{b}^{\tau}(u,x_m)\boldsymbol{A_m}(\boldsymbol{B}^{\tau}\boldsymbol{B})^{-1}\boldsymbol{B}^{\tau}\boldsymbol{\varepsilon_{f}}, $$ where $ f_{t}(u)=\Psi(d_{t})(u) $ and the estimation obtained from observations is $ \hat{f}_{t}(u)=\Psi(\hat{d}_{t}(u)) $. \textcolor{black}{According to \cite{pm16}, the density estimation satisfies} $$\sup_{d_{t} \in \mathcal{F}} |\hat{d}_{t}-d_{t}|=O_{p}(h+(nh)^{-1/2}). $$ 

\textcolor{black}{Due to the smoothness and Lipschitz continuity of the log-quantile density (LQD) transformation, this error propagates as:} $$\sup_{d_t} |\Psi(\hat{d}_{t})-\Psi(d_{t})|=O_{p}(h+(nh)^{-1/2}).$$

Threfore, \textcolor{black}{the error term satisfies:}
\begin{equation*}
\sup_{u,x_m\in [0,1]}|g^{e}(u,x_{m})|=O_p(h+(nh)^{-\frac{1}{2}}).
\end{equation*}

\textcolor{black}{Combining the bias, variance, and transformation error terms, assuming} $ h\sim n^{-1/3} $, $ N_0, N_{m}\sim (nT)^{1/6}\log nT $, thus $ N_{1}\sim (nT)^{1/6}\log nT $, as $ n,T \rightarrow \infty$, we have
\begin{align*}
&\sup_{u,x_{m}\in [0,1]}|\tilde{g}_{m}(u,x_{m})-g_{m}(u,x_{m})|\\
\leq & \sup_{u,x_{m}\in [0,1]}|g^{B}(u,x_{m})|+\sup_{u,x_{m}\in [0,1]}|g^{V}(u,x_{m})|+\sup_{u,x_{m}\in [0,1]}|g^{e}(u,x_{m})|\\
=&O_{p}(N_{1}^{-2})+O_p(N_{1}/\sqrt{nT})+O_p(h+(nh)^{-1/2})\\
=&O_{p}\biggl((nT)^{-1/3}(\log nT)+n^{-1/3}\biggr).
\end{align*}
		
\textcolor{black}{This completes the proof.}
\end{proof}
	
%%%%%%%%%%%%%%%%%%%%%%%%%%%%%%%%%%%%%%%%%%%%%%%%%%%%%%%%%%%%%%%%%%%%%%%%%%%%%%%%%%%%%%%%%%%%%%%%%%%%%%%%%%%%%%%%%%
	
%%%%%%%%%%%%%%%%%%%%%%%%%%%%%%%%%%%%%%%%%%%%%%%%%%%%%%%%%%%%%%%%%%%%%%%%%%%%%%%%%%%%%%%%%%%%%%%%%%%%%%%%%%%%%%%%%%

\begin{proof}[Proof of Theorem 2]
		
The improved spline approximation of error process $ \varepsilon_{t}(u) $ is given by
\begin{equation*}
\hat{\varepsilon}_{t}(u)=\sum_{l=1}^{p}\sum_{r=1}^{N}\sum_{j=1}^{N}\hat{\mu}_{r,j,l}\int b_{r,j}(u,s)\hat{\varepsilon}_{t-l}(s)ds, \quad 0\leq u\leq 1,
\end{equation*}
where \textcolor{black}{the vector of coefficients} $ \boldsymbol{\hat{\mu}}=(\hat{\mu}_{1,1,1},\cdots,\hat{\mu}_{N,N,p})^{\tau} $ is a $ pN^2$-dimensional vector \textcolor{black}{obtained by solving the following least squares problem:}, i.e.,
\begin{equation*}
\boldsymbol{\hat{\mu}}=\arg\min_{\boldsymbol{\mu}}\sum_{t=p+1}^{T}\sum_{i=1}^{n}\bigg[\tilde{\varepsilon}_{t}(u_{i})-\sum_{l=1}^{p}\sum_{r=1}^{N}\sum_{j=1}^{N}\mu_{r,j,l}\int b_{r,j}(u_{i},s)\tilde{\varepsilon}_{t-l}(s)ds\bigg]^{2}.
\end{equation*}
		
\textcolor{black}{Define the cleaned signal as} $ f^{c}_{t}(u)=f_{t}(u)-\varepsilon_{t}(u) $, and \textcolor{black}{its corresponding estimator} $ \hat{f}^{c}_{t}(u)=f_{t}(u)-\hat{\varepsilon}_{t}(u) $. \textcolor{black}{Then, using a spline-based approach}, the improved estimate of $ g_{m}(u,x_{m}) $ \textcolor{black}{takes the form}
\begin{equation*}
\hat{g}_{m}(u,x_{m})=\sum_{r=1}^{N_{0}}\sum_{j=1}^{N_{m}}\hat{\lambda}_{r,j,m}b_{r,j,m}(u,x_{m}), \quad 1\leq m\leq k,	
\end{equation*}
where \textcolor{black}{the coefficient vector} $ \boldsymbol{\hat{\lambda}}=(\hat{\lambda}_{1,1,1},\cdots,\hat{\lambda}_{N_{0},N_{k},k})^{T} $ is a $ (N_{0}\sum_{m=1}^{k}N_{m})$-dimensional vector \textcolor{black}{minimizes the objective}
\begin{equation*}
\boldsymbol{\hat{\lambda}}=\arg\min_{\boldsymbol{\lambda}}\sum_{t=1}^{T}\sum_{i=1}^{n}\bigg[\hat{f}^{c}_{t}(u_{i})-\sum_{m=1}^{k}z_{t,m}\sum_{r=1}^{N_{0}}\sum_{j=1}^{N_{m}}\lambda_{r,j,m}b_{r,j,m}(u_{i},x_{t,m})\bigg]^{2}.
\end{equation*}
		
Denote $ \boldsymbol{f^{c}_{t}}=(f^{c}_{t}(u_{1}),\cdots,f^{c}_{t}(u_{n}))^{\tau} $ and $ \boldsymbol{f^{c}}=(\boldsymbol{f^{c}_{1}}^{\tau},\cdots,\boldsymbol{f^{c}_{T}}^{\tau})^{\tau} $, \textcolor{black}{and corresponding estimators} $ \boldsymbol{\hat{f}^{c}_{t}}=(\hat{f}^{c}_{t}(u_{1}),\cdots,\hat{f}^{c}_{t}(u_{n}))^{\tau} $ and $ \boldsymbol{\hat{f}^{c}}=(\boldsymbol{\hat{f}^{c}_{1}}^{\tau},\cdots,\boldsymbol{\hat{f}^{c}_{T}}^{\tau})^{\tau} $. \textcolor{black}{Furthermore, denote} $ \boldsymbol{e_{t}}=(e_{t}(u_{1}),\cdots,e_{t}(u_{n}))^{\tau} $ and $ \boldsymbol{e}=(\boldsymbol{e_{1}}^{\tau},\cdots,\boldsymbol{e_{T}}^{\tau})^{\tau}$.

\textcolor{black}{Given} the estimate of $ \boldsymbol{\varepsilon} $, the \textcolor{black}{coefficient estimator} of $ \boldsymbol{\lambda} $ is given by $$ \boldsymbol{\hat{\lambda}}= (\boldsymbol{B}^{\tau}\boldsymbol{B})^{-1}\boldsymbol{B}^{\tau}\boldsymbol{\hat{f}^{c}}, \quad \text{with} \quad  \boldsymbol{\hat{f}^{c}}=\boldsymbol{f}-\boldsymbol{\hat{\varepsilon}}. $$ 

\textcolor{black}{However, due to density estimation error,}  $ \boldsymbol{\hat{f}}=\boldsymbol{f}+\boldsymbol{\varepsilon_{f}} $, where $ \boldsymbol{\varepsilon_{f}} $ is defined similarly as $ \boldsymbol{\varepsilon} $, \textcolor{black}{representing the transformation error.} Then, define $ \boldsymbol{\tilde{\hat{f}}^{c}}=\boldsymbol{\hat{f}}-\boldsymbol{\hat{\varepsilon}} $, \textcolor{black}{leading to the observation-based estimator} of $ \boldsymbol{\lambda} $ $$ \boldsymbol{\hat{\lambda}}= (\boldsymbol{B}^{\tau}\boldsymbol{B})^{-1}\boldsymbol{B}^{\tau}\boldsymbol{\tilde{\hat{f}}^{c}}.$$
		
\textcolor{black}{Following the argument in} Theorem 1, we decompose \textcolor{black}{the estimation error as} $ \hat{g}_{m}(u,x_{m})-g_{m}(u,x_{m}) $ as
\begin{align*}
&\hat{g}_{m}(u,x_{m})-g_{m}(u,x_{m})\\
=&\boldsymbol{b}^{\tau}(u,x_m)\boldsymbol{A_m}(\boldsymbol{B}^{\tau}\boldsymbol{B})^{-1}\boldsymbol{B}^{\tau}\boldsymbol{\tilde{\hat{f}}^{c}}-g_{m}(u,x_{m})\\
=&\boldsymbol{b}^{\tau}(u,x_m)\boldsymbol{A_m}(\boldsymbol{B}^{\tau}\boldsymbol{B})^{-1}\boldsymbol{B}^{\tau}(\boldsymbol{f-\hat{\varepsilon}})+\boldsymbol{b}^{\tau}(u,x_m)\boldsymbol{A_m}(\boldsymbol{B}^{\tau}\boldsymbol{B})^{-1}\boldsymbol{B}^{\tau}\boldsymbol{\varepsilon_{f}}-g_{m}(u,x_{m})\\
=&\boldsymbol{b}^{\tau}(u,x_m)\boldsymbol{A_m}(\boldsymbol{B}^{\tau}\boldsymbol{B})^{-1}\boldsymbol{B}^{\tau}\boldsymbol{g}-g_{m}(u,x_{m})\\
& +\boldsymbol{b}^{\tau}(u,x_m)\boldsymbol{A_m}(\boldsymbol{B}^{\tau}\boldsymbol{B})^{-1}\boldsymbol{B}^{\tau}(\boldsymbol{\varepsilon-\hat{\varepsilon}})+\boldsymbol{b}^{\tau}(u,x_m)\boldsymbol{A_m}(\boldsymbol{B}^{\tau}\boldsymbol{B})^{-1}\boldsymbol{B}^{\tau}\boldsymbol{\varepsilon_{f}}\\
=&g^{B}(u,x_{m})+g^{V}(u,x_{m})+g^{e}(u,x_{m}),
\end{align*}
where
\begin{align*}
g^{B}(u,x_{m})&=\boldsymbol{b}^{\tau}(u,x_m)\boldsymbol{A_m}(\boldsymbol{B}^{\tau}\boldsymbol{B})^{-1}\boldsymbol{B}^{\tau}\boldsymbol{g}-g_{m}(u,x_{m}),\\
g^{V}(u,x_{m})&=\boldsymbol{b}^{\tau}(u,x_m)\boldsymbol{A_m}(\boldsymbol{B}^{\tau}\boldsymbol{B})^{-1}\boldsymbol{B}^{\tau}(\boldsymbol{\varepsilon-\hat{\varepsilon}}),\\	g^{e}(u,x_{m})&=\boldsymbol{b}^{\tau}(u,x_m)\boldsymbol{A_m}(\boldsymbol{B}^{\tau}\boldsymbol{B})^{-1}\boldsymbol{B}^{\tau}\boldsymbol{\varepsilon_{f}}.
\end{align*}
		
For \textcolor{black}{the bias term} $g^{B}(u,x_{m}) $,
\begin{align*}
g^{B}(u,x_{m})&=\boldsymbol{b}^{\tau}(u,x_m)\boldsymbol{A_m}(\boldsymbol{B}^{\tau}\boldsymbol{B})^{-1}\boldsymbol{B}^{\tau}\boldsymbol{g}-g_{m}(u,x_{m})\\
&=\boldsymbol{b}^{\tau}(u,x_m)\boldsymbol{A_m}(\boldsymbol{B}^{\tau}\boldsymbol{B})^{-1}\boldsymbol{B}^{\tau}[\boldsymbol{g}-\boldsymbol{B}\boldsymbol{\lambda}]+\biggl[\boldsymbol{b}^{\tau}(u,x_m)\boldsymbol{\lambda_m}-g_{m}(u,x_{m})\biggr]\\
&=\boldsymbol{b}^{\tau}(u,x_m)\boldsymbol{A_m}(\frac{1}{nT}\boldsymbol{B}^{\tau}\boldsymbol{B})^{-1}\boldsymbol{B}^{\tau}\biggl[\frac{1}{nT}(\boldsymbol{g}-\boldsymbol{B}\boldsymbol{\lambda})\biggr]+\biggl[\boldsymbol{b}^{\tau}(u,x_m)\boldsymbol{\lambda_m}-g_{m}(u,x_{m})\biggr].
\end{align*}
		
\textcolor{black}{Utilizing the similar arguments as in Theorem 1 and leveraging spline approximation theory}, we can have
\begin{equation*}
\sup_{u,x_m\in [0,1]} |g^B(u,x_m)|=O_p(N_1^{-2}).
\end{equation*}
		
For \textcolor{black}{the variance term} $ g^{V}(u,x_{m})=\boldsymbol{b}^{\tau}(u,x_m)\boldsymbol{A_m}(\boldsymbol{B}^{\tau}\boldsymbol{B})^{-1}\boldsymbol{B}^{\tau}(\boldsymbol{\varepsilon-\hat{\varepsilon}}) $, \textcolor{black}{express the auto-regressive structure of}
the functional error process as
\begin{equation*}
\varepsilon_{t}(u)=\sum_{l=1}^{p}\int \gamma_{l}(u,s)\varepsilon_{t-l}(s)ds+e_t(u)=\sum_{l=1}^{p}\sum_{r=1}^{N}\sum_{j=1}^{N}\mu_{r,j,l}\int b_{r,j}(u,s)\varepsilon_{t-l}(s)ds+e_t(u),
\end{equation*}
with the corresponding approximation
\begin{equation*}
\hat{\varepsilon}_{t}(u)=\sum_{l=1}^{p}\sum_{r=1}^{N}\sum_{j=1}^{N}\hat{\mu}_{r,j,l}\int b_{r,j}(u,s)\tilde{\varepsilon}_{t-l}(s)ds, \quad 0\leq u\leq 1.
\end{equation*}
		
Denote
$ \boldsymbol{b_{t}}(u)=(\int b_{1,1}(u,s)\tilde{\varepsilon}_{t-1}(s)ds,\dots,\int b_{N,N}(u,s)\tilde{\varepsilon}_{t-p}(s)ds)^{\tau} $, $ \boldsymbol{b_{t}}=(\boldsymbol{b_{t}}(u_1),\dots,\boldsymbol{b_{t}}(u_n))^{\tau}  $, \textcolor{black}{and define the design matrix}  $ \boldsymbol{B_{\varepsilon}}=(\boldsymbol{b_p^{\tau},\dots,b_T^{\tau}})^{\tau} $. Furthermore, denote $ \boldsymbol{\varepsilon_t}=(\varepsilon_t(u_1),\dots,\varepsilon_t(u_n))^{\tau} $, $ \boldsymbol{\varepsilon}=(\boldsymbol{\varepsilon_{p+1}^{\tau},\dots,\varepsilon_T^{\tau}})^{\tau} $.
		
The model \textcolor{black}{for the error process} can be \textcolor{black}{expressed} in the form of matrix as $ \boldsymbol{\varepsilon}\approx\boldsymbol{B_{\varepsilon}\mu}+\boldsymbol{e} $. Based on the initial estimates, \textcolor{black}{we obtain a similarly structured model} $$ \boldsymbol{\tilde{\varepsilon}}\approx\boldsymbol{B_{\varepsilon}\mu}+ \boldsymbol{\tilde{e}},$$ where $ \boldsymbol{\tilde{\varepsilon}} $ is \textcolor{black}{is constructed analogously to} $ \boldsymbol{\varepsilon} $, \textcolor{black}{and $ \boldsymbol{\tilde{e}} $ denotes the residual based on the preliminary estimates}.

\textcolor{black}{The least squares estimator for} $ \boldsymbol{\mu} $ is given by $$ \boldsymbol{\hat{\mu}}= \boldsymbol{(B_{\varepsilon}^{\tau}B_{\varepsilon})^{-1}B^{\tau}_{\varepsilon}\tilde{\varepsilon}}. $$
		
\textcolor{black}{Now consider the approximation error of the estimated error process:}
\begin{align*}
\hat{\varepsilon}_t(u)-\varepsilon_t(u)&=\sum_{l=1}^{p}\sum_{r=1}^{N}\sum_{j=1}^{N}\hat{\mu}_{r,j,l}\int b_{r,j}(u,s)\tilde{\varepsilon}_{t-l}(s)ds-\varepsilon_t(u)\\
&=\boldsymbol{b_t^{\tau}}(u)\boldsymbol{(B_{\varepsilon}^{\tau}B_{\varepsilon})^{-1}B^{\tau}_{\varepsilon}\tilde{\varepsilon}}-\varepsilon_t(u)\\
&=\boldsymbol{b_t^{\tau}}(u)\boldsymbol{(B_{\varepsilon}^{\tau}B_{\varepsilon})^{-1}B^{\tau}_{\varepsilon}(\tilde{\varepsilon}-B_\varepsilon \mu)}+(\boldsymbol{b_t^{\tau}}(u)\boldsymbol{\mu}-\varepsilon_t(u)).
\end{align*}

\textcolor{black}{From spline approximation theory and under sufficient smoothness conditions,} there exist a constant $ C_t $, such that $$\sup_{u}|\varepsilon_t(u)-\boldsymbol{b_t^{\tau}}(u)\boldsymbol{\mu}|\leq C_tN^{-2}.$$ \textcolor{black}{Moreover, by similar arguments, there exists a constant $ C_p $ such that} $$\sup_{u}|\boldsymbol{\tilde{\varepsilon}-B_\varepsilon \mu}|\leq C_pN^{-2}.$$ \textcolor{black}{Combining the above, it follows that} $$\sup_{u}|\boldsymbol{\tilde{\varepsilon}-\varepsilon}|=O_p(N^{-2}).$$

Therefore, \textcolor{black}{the second term in the decomposition of the total estimation error satisfies}
\begin{equation*}	
\sup_{u,x_m\in [0,1]}|g^{V}(u,x_{m})|=\sup_{u,x_m\in [0,1]}|\boldsymbol{b}^{\tau}(u,x_m)\boldsymbol{A_m}(\boldsymbol{B}^{\tau}\boldsymbol{B})^{-1}\boldsymbol{B}^{\tau}(\boldsymbol{\varepsilon-\hat{\varepsilon}})|=O_{p}(N^{-2}).
\end{equation*}
		
\textcolor{black}{Consider now the third component of the error} $ g^{e}(u,x_{m})=\boldsymbol{b}^{\tau}(u,x_m)\boldsymbol{A_m}(\boldsymbol{B}^{\tau}\boldsymbol{B})^{-1}\boldsymbol{B}^{\tau}\boldsymbol{\varepsilon_{f}} $, \textcolor{black}{which arises from the kernel density estimation of $f_t(u)$}. Under the smoothness conditions \textcolor{black}{for the function} $ f_{t} $, \textcolor{black}{and applying established results from kernel smoothing theory (as in the proof of Theorem 1}, we can get that
\begin{equation*}
\sup_{u,x_{m}\in [0,1]}|g^{e}(u,x_{m})|=O_{p}(h+(nh)^{-1/2}).
\end{equation*}
		
Therefore, assuming $ h\sim n^{-1/3} $, $ N_0, N_{m}\sim (nT)^{1/6}\log nT $, namely, $ N_1\sim (nT)^{1/6}\log nT $, $ N\sim (nT)^{1/6}\log nT $, as $ n,T \rightarrow \infty$, \textcolor{black}{we derive the overall convergence rate of the estimator as}
\begin{align*}
&\sup_{u,x_{m}\in [0,1]}|\hat{g}_{m}(u,x_{m})-g_{m}(u,x_{m})|\\
\leq& \sup_{u,x_{m}\in [0,1]}|g^{B}(u,x_{m})|+\sup_{u,x_{m}\in [0,1]}|g^{V}(u,x_{m})|+\sup_{u,x_{m}\in [0,1]}|g^{e}(u,x_{m})|\\	
= & O_{p}(N_{1}^{-2})+O_p(N^{-2})+O_p(N_{1}^{-2}+h+(nh)^{-1/2})\\
=&O_{p}\biggl((nT)^{-1/3}(\log nT)^{-2}+n^{-1/3}\biggr).
\end{align*}
		
\textcolor{black}{This completes the proof.}
\end{proof}
	
	
%%%%%%%%%%%%%%%%%%%%%%%%%%%%%%%%%%%%%%%%%%%%%%%%%%%%%%%%%%%%%%%%%%%%%%%%%%%%%%%%%%%%%%%%%%%%%%%%%%%%%%%%%%%%%%%%%%
	
\begin{proof}[Proof of Theorem 3]
		
(i)	We first \textcolor{black}{establish} the asymptotic normality of the initial estimatior $ \tilde{g}_{m}(u,x_{m}) $. \textcolor{black}{Leveraging assumptions} (A1)-(A4), we \textcolor{black}{can express the centered and scaled estimation error as} $ \sqrt{nT}(\tilde{g}_{m}(u,x_{m})-g_{m}(u,x_{m})) $ as
\begin{align*}	&\sqrt{nT}(\tilde{g}_{m}(u,x_{m})-g_{m}(u,x_{m}))\\
=&\sqrt{nT}[\boldsymbol{b}^{\tau}(u,x_m)\boldsymbol{A_m}(\boldsymbol{B}^{\tau}\boldsymbol{B})^{-1}\boldsymbol{B}^{\tau}\boldsymbol{g}-g_{m}(u,x_{m})]\\
&+\sqrt{nT}[\boldsymbol{b}^{\tau}(u,x_m)\boldsymbol{A_m}(\boldsymbol{B}^{\tau}\boldsymbol{B})^{-1}\boldsymbol{B}^{\tau}\boldsymbol{\varepsilon}+\boldsymbol{b}^{\tau}(u,x_m)\boldsymbol{A_m}(\boldsymbol{B}^{\tau}\boldsymbol{B})^{-1}\boldsymbol{B}^{\tau}\boldsymbol{\varepsilon_{f}}].
\end{align*}
		
Since the error process $ \boldsymbol{\varepsilon_{t}} $ is independent of the covariates $ \boldsymbol{x_{t},z_{t}} $, we have $ E(\boldsymbol{\varepsilon_{t}|x_{t},z_{t}})=0 $. \textcolor{black}{Together with the result established in Theorem 1, it follows that:}
\begin{align*}
&E[\sqrt{nT}(\tilde{g}_{m}(u,x_{m})-g_{m}(u,x_{m}))]\\
=&\sqrt{nT}E[\boldsymbol{b}^{\tau}(u,x_m)\boldsymbol{A_m}(\boldsymbol{B}^{\tau}\boldsymbol{B})^{-1}\boldsymbol{B}^{\tau}(\boldsymbol{g}-\boldsymbol{B}\boldsymbol{\lambda})]+\sqrt{nT}E[\boldsymbol{b}^{\tau}(u,x_m)\boldsymbol{\lambda_m}-g_{m}(u,x_{m})]\\
&+\sqrt{nT}E[\boldsymbol{b}^{\tau}(u,x_m)\boldsymbol{A_m}(\boldsymbol{B}^{\tau}\boldsymbol{B})^{-1}\boldsymbol{B}^{\tau}E(\boldsymbol{\varepsilon}|\boldsymbol{x,z})]\\
&+\sqrt{nT}E[\boldsymbol{b}^{\tau}(u,x_m)\boldsymbol{A_m}(\boldsymbol{B}^{\tau}\boldsymbol{B})^{-1}\boldsymbol{B}^{\tau}E(\boldsymbol{\varepsilon_{f}}|\boldsymbol{x,z})]\\
=&0.
\end{align*}
		
\textcolor{black}{Next, we compute the variance}
\begin{align*}
&Var[\sqrt{nT}(\tilde{g}_{m}(u,x_{m})-g_{m}(u,x_{m}))]\\
=&nTVar[\boldsymbol{b}^{\tau}(u,x_m)\boldsymbol{A_m}(\boldsymbol{B}^{\tau}\boldsymbol{B})^{-1}\boldsymbol{B}^{\tau}\boldsymbol{\varepsilon}+\boldsymbol{b}^{\tau}(u,x_m)\boldsymbol{A_m}(\boldsymbol{B}^{\tau}\boldsymbol{B})^{-1}\boldsymbol{B}^{\tau}\boldsymbol{\varepsilon_{f}}]
\end{align*}
		
\textcolor{black}{According to} the results shown in Theorem 1, we can get that
\begin{align*}
&nTVar[\boldsymbol{b}^{\tau}(u,x_m)\boldsymbol{A_m}(\boldsymbol{B}^{\tau}\boldsymbol{B})^{-1}\boldsymbol{B}^{\tau}\boldsymbol{\varepsilon}]\\
=&nTE\biggl[E\biggl(\boldsymbol{b}^{\tau}(u,x_m)\boldsymbol{A_m}(\boldsymbol{B}^{\tau}\boldsymbol{B})^{-1}\boldsymbol{B}^{\tau}\boldsymbol{\varepsilon}|\boldsymbol{x,z}\biggr)^{2}\biggr]\\
=&nTE\biggl[E\biggl(\boldsymbol{b}^{\tau}(u,x_m)\boldsymbol{A_m}(\boldsymbol{B}^{\tau}\boldsymbol{B})^{-1}\boldsymbol{B}^{\tau}\boldsymbol{\varepsilon\varepsilon^{\tau}}\boldsymbol{B}(\boldsymbol{B^{\tau}B})^{-1}\boldsymbol{A_m^{\tau}b}(u,x_m)|\boldsymbol{x,z}\biggr)\biggr].
\end{align*}
		
\textcolor{black}{For notational simplicity, define} $\boldsymbol{B_{*}}=\boldsymbol{B}/\sqrt{nT}  $, and denote $ \boldsymbol{D_{m}}=\boldsymbol{A_m}(\boldsymbol{B_{*}}^{\tau}\boldsymbol{B_{*}})^{-1}\boldsymbol{B_{*}}^{\tau} $. \textcolor{black}{Then the variance component simplifies to}
\begin{align*}
nTVar[\boldsymbol{b}^{\tau}(u,x_m)\boldsymbol{A_m}(\boldsymbol{B}^{\tau}\boldsymbol{B})^{-1}\boldsymbol{B}^{\tau}\boldsymbol{\varepsilon}]
=E\biggl[\boldsymbol{b}^{\tau}(u,x_m)E\biggl(\boldsymbol{D_{m}}\boldsymbol{\varepsilon\varepsilon^{\tau}}\boldsymbol{D_{m}^{\tau}}|\boldsymbol{x,z}\biggr)\boldsymbol{b}^{\tau}(u,x_m)\biggr].
\end{align*}
		
Denote $ \boldsymbol{\varSigma_{\varepsilon}}=E(\boldsymbol{\varepsilon\varepsilon^{\tau}|x,z}) $, \textcolor{black}{given the auto-regressive nature of the error process}, the covariance matrix can be decomposed into two parts, namely, $ \boldsymbol{\varSigma_{\varepsilon}}=\boldsymbol{\varSigma_{1}}+\boldsymbol{\varSigma_{2}} $, where $ \boldsymbol{\varSigma_{1}}=\text{diag}(\boldsymbol{\varSigma_{t,t}})_{1\leq t\leq T} $ \textcolor{black}{captures the within-time variance structure}, with $ \boldsymbol{\varSigma_{t,t}}=Cov(\boldsymbol{\varepsilon_t}) $, and $ \boldsymbol{\varSigma_{2}} $ contains the off-diagonal elements as $ \boldsymbol{\varSigma_2}=(\boldsymbol{\varSigma_{i,j}})_{1\leq t\neq s\leq T}=(Cov(\boldsymbol{\varepsilon_{t}},\boldsymbol{\varepsilon_{s}}))_{1\leq t\neq s\leq T} $, \textcolor{black}{account for temporal dependence among errors across time points}.
		
\textcolor{black}{Similarly, for the functional estimation error $ \boldsymbol{\varepsilon_f} $, we have}
\begin{align*}
&nTVar[\boldsymbol{b}^{\tau}(u,x_m)\boldsymbol{A_m}(\boldsymbol{B}^{\tau}\boldsymbol{B})^{-1}\boldsymbol{B}^{\tau}\boldsymbol{\varepsilon_f}]\\
=&nTE\biggl[E\biggl(\boldsymbol{b}^{\tau}(u,x_m)\boldsymbol{A_m}(\boldsymbol{B}^{\tau}\boldsymbol{B})^{-1}\boldsymbol{B}^{\tau}\boldsymbol{\varepsilon_f\varepsilon_f^{\tau}}\boldsymbol{B}(\boldsymbol{B^{\tau}B})^{-1}\boldsymbol{A_m^{\tau}b}(u,x_m)|\boldsymbol{x,z}\biggr)\biggr]\\
=&nT\sigma^2_\epsilon E\biggl[E\biggl(\boldsymbol{b}^{\tau}(u,x_m)\boldsymbol{A_m}(\boldsymbol{B}^{\tau}\boldsymbol{B})^{-1}\boldsymbol{A_m^{\tau}b}(u,x_m)|\boldsymbol{x,z}\biggr)\biggr].
\end{align*}
Under \textcolor{black}{regularity conditions, and due to the smoothness of the underlying functional process, this variance component} tends to zero as $ n,T\rightarrow \infty $.
		
Therefore, \textcolor{black}{applying the} Linderberg-Feller central limit theorem, \textcolor{black}{justified by the boundedness of second moments as established in Theorem 1, and under the asymptotic regime $ n\gg T\rightarrow \infty $, we conclude that}
\begin{equation*}
\sqrt{nT}(\boldsymbol{C_{m}}\boldsymbol{\varSigma_{\varepsilon}}\boldsymbol{C_{m}^{\tau}})^{-1}(\tilde{g}_{m}(u,x_{m})-g_{m}(u,x_{m}))\xrightarrow{D}N(0,1),
\end{equation*}
where $ \boldsymbol{C_{m}}=\boldsymbol{b}^{\tau}(u,x_m)E(\boldsymbol{D_m})=\boldsymbol{b}^{\tau}(u,x_m)E(\boldsymbol{A_m}\boldsymbol{(B_{*}^{\tau}B_{*})^{-1}B_{*}^{\tau}}) $, and $ \boldsymbol{\varSigma_{\varepsilon}}=(\boldsymbol{\varSigma_{t,s}})_{1\leq t,s\leq T} $ with  $ \boldsymbol{\varSigma_{t,s}}=Cov(\bs{\varepsilon_t},\bs{\varepsilon_s}) $ \textcolor{black}{representing the temporal dependence structure of the error process}.
		
		
(ii) After obtaining the spline-based estimator of the error process $ \boldsymbol{\hat{\varepsilon}} $, \textcolor{black}{we refine} the estimation of bivariate varying-coefficient functions $ g_{m}(u,x_{m}) $ \textcolor{black}{based on the adjusted model} $$ f^{c}_{t}(u)=f_{t}(u)-\varepsilon_{t}(u)=\sum_{m=1}^{k}z_{t,m}g_{m}(u,x_{t,m})+e_{t}(u), $$ \textcolor{black}{where $e_{t}(u)$ represents the residual error after removing the estimated error process}.
		
As \textcolor{black}{established} in Theorem 1, \textcolor{black}{the estimation error for the refined estimator can be expressed as}
\begin{align*}	
&\sqrt{nT}(\hat{g}_{m}(u,x_{m})-g_{m}(u,x_{m}))\\
=&\sqrt{nT}[\boldsymbol{b}^{\tau}(u,x_m)\boldsymbol{A_m}(\boldsymbol{B}^{\tau}\boldsymbol{B})^{-1}\boldsymbol{B}^{\tau}\boldsymbol{\tilde{\hat{f}}^{c}}-g_{m}(u,x_{m})]\\
=&\sqrt{nT}[\boldsymbol{b}^{\tau}(u,x_m)\boldsymbol{A_m}(\boldsymbol{B}^{\tau}\boldsymbol{B})^{-1}\boldsymbol{B}^{\tau}\boldsymbol{(f-\hat{\varepsilon})}+\boldsymbol{b}^{\tau}(u,x_m)\boldsymbol{A_m}(\boldsymbol{B}^{\tau}\boldsymbol{B})^{-1}\boldsymbol{B}^{\tau}\boldsymbol{\varepsilon_{f}}-g_{m}(u,x_{m})]\\
=&\sqrt{nT}[\boldsymbol{b}^{\tau}(u,x_m)\boldsymbol{A_m}(\boldsymbol{B}^{\tau}\boldsymbol{B})^{-1}\boldsymbol{B}^{\tau}\boldsymbol{g}-g_{m}(u,x_{m})]\\
&+\sqrt{nT}[\boldsymbol{b}^{\tau}(u,x_m)\boldsymbol{A_m}(\boldsymbol{B}^{\tau}\boldsymbol{B})^{-1}\boldsymbol{B}^{\tau}(\boldsymbol{\varepsilon-\hat{\varepsilon}})+\boldsymbol{b}^{\tau}(u,x_m)\boldsymbol{A_m}(\boldsymbol{B}^{\tau}\boldsymbol{B})^{-1}\boldsymbol{B}^{\tau}\boldsymbol{\varepsilon_{f}}].
\end{align*}
		
Since $ \boldsymbol{\hat{\varepsilon}} $ is \textcolor{black}{a consistent} estimator of the error process $ \boldsymbol{\varepsilon} $, \textcolor{black}{it follows from} the convergence results \textcolor{black}{established} in Theorem 2 that  $$E(\sqrt{nT}[\tilde{g}_{m}(u,x_{m})-g_{m}(u,x_{m})]=0. $$
		
\textcolor{black}{Next, consider the variance of the refined estimator}
\begin{align*}
&Var[\sqrt{nT}(\hat{g}_{m}(u,x_{m})-g_{m}(u,x_{m}))]\\
=&nTVar[\boldsymbol{b}^{\tau}(u,x_m)\boldsymbol{A_m}(\boldsymbol{B}^{\tau}\boldsymbol{B})^{-1}\boldsymbol{B}^{\tau}(\boldsymbol{g+\varepsilon-\hat{\varepsilon}-\varepsilon_{f}})-g_{m}(u,x_{m})]\\
=&nTVar[\boldsymbol{b}^{\tau}(u,x_m)\boldsymbol{A_m}(\boldsymbol{B}^{\tau}\boldsymbol{B})^{-1}\boldsymbol{B}^{\tau}(\boldsymbol{\varepsilon-\hat{\varepsilon}})+\boldsymbol{b}^{\tau}(u,x_m)\boldsymbol{A_m}(\boldsymbol{B}^{\tau}\boldsymbol{B})^{-1}\boldsymbol{B}^{\tau}\boldsymbol{\varepsilon_{f}}].
\end{align*}
		
\textcolor{black}{By applying the same arguments as in the first part and invoking the law of total variance, we have}
\begin{align*}
&nTVar[\boldsymbol{b}^{\tau}(u,x_m)\boldsymbol{A_m}(\boldsymbol{B}^{\tau}\boldsymbol{B})^{-1}\boldsymbol{B}^{\tau}(\boldsymbol{\varepsilon-\hat{\varepsilon}})]\\
=&nTE\biggl[E\biggl(\boldsymbol{b}^{\tau}(u,x_m)\boldsymbol{A_m}(\boldsymbol{B}^{\tau}\boldsymbol{B})^{-1}\boldsymbol{B}^{\tau}(\boldsymbol{\varepsilon-\hat{\varepsilon}})|\boldsymbol{x,z}\biggr)^{2}\biggr]\\
=&nTE\biggl[E\biggl(\boldsymbol{b}^{\tau}(u,x_m)\boldsymbol{A_m}(\boldsymbol{B}^{\tau}\boldsymbol{B})^{-1}\boldsymbol{B}^{\tau}(\boldsymbol{\varepsilon-\hat{\varepsilon}})(\boldsymbol{\varepsilon-\hat{\varepsilon}})^{\tau}\boldsymbol{B}(\boldsymbol{B^{\tau}B})^{-1}\boldsymbol{A_m^{\tau}b}(u,x_m)|\boldsymbol{x,z}\biggr)\biggr]\\
=&E\biggl[\boldsymbol{b}^{\tau}(u,x_{m})\boldsymbol{D_{m}}E((\boldsymbol{\varepsilon-\hat{\varepsilon}})(\boldsymbol{\varepsilon-\hat{\varepsilon}})^{\tau}|\boldsymbol{x,z})\boldsymbol{D_{m}^{\tau}}\boldsymbol{b}(u,x_{m})\biggr],
\end{align*}
\textcolor{black}{where we denote $ \boldsymbol{D_{m}}=\boldsymbol{A_m}(\boldsymbol{B}^{\tau}\boldsymbol{B})^{-1} $ }.


Denote the covariance matrix $ \boldsymbol{\varXi_{\varepsilon}}=E(\boldsymbol{(\varepsilon-\hat{\varepsilon})(\varepsilon-\hat{\varepsilon})^{\tau}|x,z}) $. similarly, it can also be decomposed into two parts as $ \boldsymbol{\varXi_{\varepsilon}}=\boldsymbol{\varXi_{1}}+\boldsymbol{\varXi_{2}} $, where $ \boldsymbol{\varXi_{1}}=\text{diag}(\boldsymbol{\varXi_{t,t}})_{1\leq t\leq T} $ is a block diagnoal matrix with the $ t $-th diagonal \textcolor{black}{block given by} $ \boldsymbol{\varXi_{t,t}}=Cov(\boldsymbol{\varepsilon_t-\hat{\varepsilon}_t}) $, and $ \boldsymbol{\varXi_{2}} $ contains the off-diagonal \textcolor{black}{blocks} as $ \boldsymbol{\varXi_2}=(\boldsymbol{\varXi_{t,s}})_{1\leq t\neq s\leq T}=(Cov(\boldsymbol{\varepsilon_t-\hat{\varepsilon}_t},\boldsymbol{\varepsilon_s-\hat{\varepsilon}_s}))_{1\leq t\neq s\leq T} $.
		
Due to the \textcolor{black}{consistency and convergence properties of the estimator} $ \boldsymbol{\varepsilon-\hat{\varepsilon}} $, as $ n,T\rightarrow \infty $, \textcolor{black}{the off-diagonal covariance terms vanish. Consequently, the covariance matrix reduces to} $ \boldsymbol{\varXi_{\varepsilon}}=\boldsymbol{\varXi_{1}}=Cov(\boldsymbol{e_t}) $. \textcolor{black}{Moreover, since the residual covariance} $ Cov(e_t(u),e_t(s))=\sigma^2_{t}(u,s)$ \textcolor{black}{characterizes the within-time covariance structure, we have} $ \boldsymbol{\varXi_{\varepsilon}}=Cov(\boldsymbol{e_t})=\text{diag}(\boldsymbol{\varXi_{t,t}})_{1\leq t\leq T} $, where $ \boldsymbol{\varXi_{t,t}}(u,s)=\sigma^2_{t}(u,s) $.
		
Therefore, \textcolor{black}{the asymptotic distribution of the refined estimator satisfies}
\begin{equation*}
\sqrt{nT}(\boldsymbol{C_{m}}\boldsymbol{\varXi_{\varepsilon}}\boldsymbol{C_{m}^{\tau}})^{-1}(\hat{g}_{m}(u,x_{m})-g_{m}(u,x_{m}))\xrightarrow{D} N(0,1),
\end{equation*}
where $ \boldsymbol{C_{m}}=\boldsymbol{b}^{\tau}(u,x_m)E(\boldsymbol{A_m}\boldsymbol{(B_{*}^{\tau}B_{*})^{-1}B_{*}^{\tau}}) $, and $ \boldsymbol{\varXi_{\varepsilon}}=\text{diag}(\boldsymbol{\varXi_{t,t}})_{1\leq t\leq T} $ with $ \boldsymbol{\varXi_{t,t}}(u,s)=\sigma^2_{t}(u,s) $.
		
\textcolor{black}{This completes the proof of the theorem.}
\end{proof}

%%%%%%%%%%%%%%%%%%%%%%%%%%%%%%%%%%%%%%%%%%
%\isPreprints{}{% This command is only used for ``preprints''.
\begin{adjustwidth}{-\extralength}{0cm}
%} % If the paper is ``preprints'', please uncomment this parenthesis.
%\printendnotes[custom] % Un-comment to print a list of endnotes

\reftitle{References}

\begin{thebibliography}{999}

\bibitem[Stone(1994)]{s94}
Stone, C.
\newblock The use of polynomial splines and their tensor products in
  multivariate function estimation.
\newblock {\em The Annals of Statistics} {\bf 1994}, {\em 22},~118--171.

\bibitem[DeVore and Lorentz(1993)]{dl93}
DeVore, R.; Lorentz, G.
\newblock {\em Constructive Approximation, Volume 303}; Springer Science \&
  Business Media: New York, NY, USA,  1993.

\bibitem[Petersen and M\"{u}ller(2016)]{pm16}
Petersen, A.; M\"{u}ller, H.
\newblock Functional data analysis for density functions by transformation to a
  {H}ilbert space.
\newblock {\em The Annals of Statisics} {\bf 2016}, {\em 44},~183--218.

\end{thebibliography}

%\bibliography{clustbib}
% Please provide either the correct journal abbreviation (e.g. according to the “List of Title Word Abbreviations” http://www.issn.org/services/online-services/access-to-the-ltwa/) or the full name of the journal.
% Citations and References in Supplementary files are permitted provided that they also appear in the reference list here. 

%=====================================
% References, variant A: external bibliography
%=====================================
% \bibliography{your_external_BibTeX_file}

%=====================================
% References, variant B: internal bibliography
%=====================================

\begin{comment}

% ACS format
\isAPAandChicago{}{%
%%%%%%%%%%%%%%%%%%%%%%%%%%%%%%%%%%%%%%%%%%%%%%%%%%%%
%\bibliographystyle{tfcad}
%\bibliography{farbib_LP}
\begin{thebibliography}{999}
	
   \bibitem[Berhoune \& Bensmain (2018)]{bb18}
   Berhoune, K.; Bensmain, N.. Sieves estimator of functional autoregressive process. {\em Statistics and Probability Letters} {\bf 2018}, {\em 135}, 60--69.
	
   \bibitem[Bosq (2000)]{b00}
   Bosq, D.. \textit{Linear processes in function spaces: theory and applications}. Springer Science \& Business Media, New York, 2000.
	
   \bibitem[Chen \& Chua (2019)]{cc19}
   Chen, Y.; Chua, W. S.; Hardle, W.. Forecasting limit order book liquidity supply-demand curves with functional autoregressive dynamics. {\em Quantitative Finance} {\bf 2019},{\em 19(9)}, 1473--1489.
	
   \bibitem[Chen \& Li (2017)]{cl17}
   Chen, Y.; Li, B.. An adaptive functional autoregressive forecast model to predict electricity price curves. {\em Journal of Business and Economic Statistics} {\bf 2017}, {\em 35(3)}, 371--388.
	
   \bibitem[Chen, Lin, \& M\"{u}ller (2020)]{clm20}
   Chen, Y.; Lin, Z.; M\"{u}ller, H.. Wasserstein regression. {\em Journal of the American Statistical Association} {\bf 2023}, {\em 118(542)}, 869--882.
	
	
   \bibitem[Daniel, David, \& David (2019)]{ddd19}
   Daniel, R.; David, S.; David, R.. Functional autoregression for sparsely sampled data. {\em Journal of Business and Economic Statistics} {\bf 2019}, {\em 37(1)}, 97--109.
	
   \bibitem[DeVore \& Lorentz (1993)]{dl93}
   DeVore, R.; Lorentz, G.. \textit{Constructive approximation}, Springer Science \& Business media, 1993; volume 303.

   \bibitem[Han, M\"{u}ller, \& Park (2020)]{hmp20}
   Han, K.; M\"{u}ller, H.; Park, B.. Additive functional regression for densities as responses. {\em Journal of the American Statistical Association} {\bf 2020}, {\em 115(530)}, 997--1010.
	
   \bibitem[Kokoszka et ~al. (2019)]{kmps19}
   Kokoszka, P.; Miao, H.; Petersen, A.; Shang, H.~L.. Forecasting of density functions with an application to cross-sectional and intraday returns. {\em International Journal of Forecasting} {\bf 2019}, {\em 35}, 1304--1317.
	
   \bibitem[Kokoszka \& Reimherr (2013)]{kr13}
   Kokoszka, P.; Reimherr, M.. Determining the order of the functional autoregressive model. {\em Journal of Time Series Analysis} {\bf 2013}, {\em 34}, 116--129.
	
   \bibitem[Petersen, Chen, \& M\"{u}ller (2019)]{pcm19}
   Petersen, A.; Chen, C.; M\"{u}ller, H.. Quantifying and visualizing intraregional connectivity in resting-state functional magnetic resonance imaging with correlation densities. {\em Brain Connectivity} {\bf 2019}, {\em 9(1)}, 37--47.
	
   \bibitem[Petersen \& M\"{u}ller (2016)]{pm16}
   Petersen, A.; M\"{u}ller, H.. Functional data analysis for density functions by transformation to a Hilbert space. {\em The Annals of Statistics} {\bf 2016}, {\em 44(1)}, 183--218.
	
   \bibitem[Petersen \& M\"{u}ller (2019)]{pm19}
   Petersen, A.; M\"{u}ller, H.. Fr\'echet regression for random objects with {E}uclidean predictors. {\em The Annals of Statistics} {\bf 2019}, {\em 47(2)}, 691--719.
	
   \bibitem[Saha et~al. (2016)]{setal16}
   Saha, A.; Banerjee, S.; Kurtek, S.; Narang, S.; Lee, J.; Rao, G.; Martinez, J.; Bharath, K.; Rao, A.; Baladandayuthapani, V.. DEMARCATE: Density-based magnetic resonance image clustering for assessing tumor heterogeneity in cancer. {\em NeuroImage: Clinical} {\bf 2016}, {\em 12}, 132--143.
	
   \bibitem[Sen \& Ma (2015)]{sm15}
   Sen, R.; Ma, C.. Forecasting density function: Application in finance. {\em Journal of Mathematical Finance} {\bf 2015}, {\em 5(5)}, 433--447.
	
   \bibitem[Stone (1994)]{s94}
   Stone, C.. The use of polynomial splines and their tensor products in multivariate function estimation. {\em The Annals of Statistics} {\bf 1994}, {\em 22(1)}, 118--171.
	
   \bibitem[Talsk\'{a} et~al. (2018)]{tmmhf18}
   Talsk\'{a}, R.; Menafoglio, A.; Machalov\'{a}, J.; Hron, K.; Fiserov\'{a}, E.. Compositional regression with functional response. {\em Computational Statistics \& Data Analysis} {\bf 2018}, {\em 123(1)}, 66--85.
	
   \bibitem[Xu et~al. (2022)]{xczk22}
   Xu, X.; Chen, Y.; Zhang, G.; Koch, T.. Modeling functional time series and mixed-type predictors with partially functional autoregressions. {\em Journal of Business and Economic Statistics} {\bf 2022}, {\em 0},1--18.
	
   \bibitem[Zhang, Kokoszka, \& Petersen (2022)]{zkp22}
   Zhang, C.; Kokoszka, P.; Petersen, A.. Wasserstein autoregressive models for density time series.{\em Journal of Time Series Analysis} {\bf 2022},  {\em 43}, 30--52.
	
\end{thebibliography}
}
\end{comment}

% If authors have biography, please use the format below
%\section*{Short Biography of Authors}
%\bio
%{\raisebox{-0.35cm}{\includegraphics[width=3.5cm,height=5.3cm,clip,keepaspectratio]{Definitions/author1.pdf}}}
%{\textbf{Firstname Lastname} Biography of first author}
%
%\bio
%{\raisebox{-0.35cm}{\includegraphics[width=3.5cm,height=5.3cm,clip,keepaspectratio]{Definitions/author2.jpg}}}
%{\textbf{Firstname Lastname} Biography of second author}

% For the MDPI journals use author-date citation, please follow the formatting guidelines on http://www.mdpi.com/authors/references
% To cite two works by the same author: \citeauthor{ref-journal-1a} (\citeyear{ref-journal-1a}, \citeyear{ref-journal-1b}). This produces: Whittaker (1967, 1975)
% To cite two works by the same author with specific pages: \citeauthor{ref-journal-3a} (\citeyear{ref-journal-3a}, p. 328; \citeyear{ref-journal-3b}, p.475). This produces: Wong (1999, p. 328; 2000, p. 475)

%%%%%%%%%%%%%%%%%%%%%%%%%%%%%%%%%%%%%%%%%%
%% for journal Sci
%\reviewreports{\\
%Reviewer 1 comments and authors’ response\\
%Reviewer 2 comments and authors’ response\\
%Reviewer 3 comments and authors’ response
%}
%%%%%%%%%%%%%%%%%%%%%%%%%%%%%%%%%%%%%%%%%%
\PublishersNote{}
%\isPreprints{}{% This command is only used for ``preprints''.
\end{adjustwidth}
%} % If the paper is ``preprints'', please uncomment this parenthesis.

%%%%%%%%%%%%%%%%%%%%%%%%%%%%%%%%%%%%%%%%%%%%%%%%%%%%%%%%%%%%%%%%%%%%%%%%%%%%%%%%%%%%%%%%%%%%%%%%%%%%%%%%%%%%%%%%%%
%%%%%%%%%%%%%%%%%%%%%%%%%%%%%%%%%%%%%%%%%%%%%%%%%%%%%%%%%%%%%%%%%%%%%%%%%%%%%%%%%%%%%%%%%%%%%%%%%%%%%%%%%%%%%%%%%%

\end{document}	
