# Supplementary material for: Varying-Coefficient Additive Models with Density Responses and Functional Auto-Regressive Error Process
Source: Entropy (Basel). 2025 Aug 20;27(8):882. doi: 10.3390/e27080882 (PMC12385778; doi:10.3390/e27080882)
Supplement: Supplementary file 1 [file entropy-27-00882-s001.zip › entropy-3781714-Supplement.aux]

\relax 
\providecommand*\new@tpo@label[2]{}
\providecommand\hyper@newdestlabel[2]{}
\providecommand\HyperFirstAtBeginDocument{\AtBeginDocument}
\HyperFirstAtBeginDocument{\ifx\hyper@anchor\@undefined
\global\let\oldnewlabel\newlabel
\gdef\newlabel#1#2{\newlabelxx{#1}#2}
\gdef\newlabelxx#1#2#3#4#5#6{\oldnewlabel{#1}{{#2}{#3}}}
\AtEndDocument{\ifx\hyper@anchor\@undefined
\let\newlabel\oldnewlabel
\fi}
\fi}
\global\let\hyper@last\relax 
\gdef\HyperFirstAtBeginDocument#1{#1}
\providecommand\HyField@AuxAddToFields[1]{}
\providecommand\HyField@AuxAddToCoFields[2]{}
\bibstyle{Definitions/mdpi}
\newmarginnote{note.1.1}{{1}{10945661sp}}
\citation{s94}
\citation{dl93}
\citation{dl93}
\citation{pm16}
\bibcite{s94}{{1}{1994}{{Stone}}{{}}}
\bibcite{dl93}{{2}{1993}{{DeVore and Lorentz}}{{}}}
\bibcite{pm16}{{3}{2016}{{Petersen and M\"{u}ller}}{{}}}
\@writefile{toc}{\contentsline {section}{\numberline {1}References}{9}{section.1}\protected@file@percent }
\newlabel{LastPage}{{}{9}{}{page.9}{}}
\xdef\lastpage@lastpage{9}
\xdef\lastpage@lastpageHy{9}
\gdef \@abspage@last{9}
